# Supplementary material for: Real-Life Assessment of the Ability of an Ultraviolet C Lamp (SanificaAria 200, Beghelli) to Inactivate Airborne Microorganisms in a Healthcare Environment
Source: Life (Basel). 2023 May 20;13(5):1221. doi: 10.3390/life13051221 (PMC10224295; doi:10.3390/life13051221)
Supplement: Supplementary file 1 [file life-13-01221-s001.zip]

Archive with 1 entries (1 files):
- life-2372946-supplementary.pdf
